# Supplementary material for: Combined molecular characterization and dopa-responsive treatment in two patients with NR4A2-associated intellectual developmental disorder
Source: Front Genet. 2025 Sep 11;16:1590292. doi: 10.3389/fgene.2025.1590292 (PMC12460123; doi:10.3389/fgene.2025.1590292)
Supplement: Supplementary file 1 [file DataSheet1.zip]

Archive with 9 entries (8 files):
- Supplementary files/
- Supplementary files/Figure 1.jpg
- __MACOSX/Supplementary files/._Figure 1.jpg
- Supplementary files/Figure 2.jpg
- __MACOSX/Supplementary files/._Figure 2.jpg
- Supplementary files/table.jpg
- __MACOSX/Supplementary files/._table.jpg
- Supplementary files/Supplemental_Movie_S1.mov
- __MACOSX/Supplementary files/._Supplemental_Movie_S1.mov
